# Supplementary material for: Plasmonic Enhancement of Two-Photon Excited Luminescence of Gold Nanoclusters
Source: Molecules. 2022 Jan 26;27(3):807. doi: 10.3390/molecules27030807 (PMC8838299; doi:10.3390/molecules27030807)
Supplement: Supplementary file 1 [file molecules-27-00807-s001.zip]

Archive with 1 entries (1 files):
- molecules-1557818-supplementary.pdf
